# Supplementary material for: Mendelian randomization study showed no causality between metformin treatment and polycystic ovary syndrome
Source: PLoS One. 2025 Apr 3;20(4):e0321380. doi: 10.1371/journal.pone.0321380 (PMC11967963; doi:10.1371/journal.pone.0321380)
Supplement: S1 File — (CSV) [file pone.0321380.s001.csv]

exposure	SNP	chr	A1	A2	FREQ1	F	BETA	SE	P
metformin	rs10195252	2	C	T	0.4051	33.8179	-0.0019	0.0003	6.100 × 10-9
metformin	rs10420309	19	G	A	0.4375	33.4369	-0.0019	0.0003	7.400 × 10-9
metformin	rs10965246	9	C	T	0.1767	102.4984	-0.0043	0.0004	4.300 × 10-24
metformin	rs11257655	10	T	C	0.2082	47.1683	0.0027	0.0004	6.500 × 10-12
metformin	rs11708067	3	G	A	0.2424	32.9477	-0.0022	0.0004	9.500 × 10-9
metformin	rs1215468	13	G	A	0.2914	66.9935	-0.0029	0.0004	2.700 × 10-16
metformin	rs13266634	8	T	C	0.3096	52.7446	-0.0025	0.0004	3.800 × 10-13
metformin	rs1421085	16	C	T	0.4035	114.2529	0.0035	0.0003	1.100 × 10-26
metformin	rs1496653	3	G	A	0.2034	52.8812	-0.0029	0.0004	3.500 × 10-13
metformin	rs17036160	3	T	C	0.1175	38.7915	-0.0031	0.0005	4.700 × 10-10
metformin	rs17513135	1	T	C	0.2275	34.7648	0.0023	0.0004	3.700 × 10-9
metformin	rs1800961	20	T	C	0.031	33.0454	0.0054	0.0009	9.000 × 10-9
metformin	rs2796441	9	A	G	0.4185	31.0899	-0.0018	0.0003	2.500 × 10-8
metformin	rs34744311	10	T	C	0.3773	72.5694	-0.0028	0.0003	1.600 × 10-17
metformin	rs34872471	10	C	T	0.2918	577.9145	0.0086	0.0004	1.099 × 10-127
metformin	rs459193	5	G	A	0.7466	40.5767	0.0024	0.0004	1.900 × 10-10
metformin	rs4686471	3	C	T	0.6101	32.1655	0.0019	0.0003	1.400 × 10-8
metformin	rs4752792	11	A	G	0.5445	41.5855	0.0021	0.0003	1.100 × 10-10
metformin	rs4932264	15	C	T	0.7296	36.9493	-0.0022	0.0004	1.200 × 10-9
metformin	rs67232546	11	T	C	0.2125	32.6216	0.0023	0.0004	1.100 × 10-8
metformin	rs6769511	3	C	T	0.3158	83.6027	0.0032	0.0003	6.001 × 10-20
metformin	rs7177055	15	A	G	0.7175	39.2887	0.0022	0.0004	3.700 × 10-10
metformin	rs72802357	16	T	C	0.0781	44.5496	-0.004	0.0006	2.500 × 10-11
metformin	rs73188924	22	A	C	0.2248	31.1092	0.0022	0.0004	2.400 × 10-8
metformin	rs7482891	11	G	A	0.6221	42.3038	-0.0022	0.0003	7.800 × 10-11
metformin	rs7756992	6	G	A	0.2664	76.4924	0.0032	0.0004	2.200 × 10-18
metformin	rs780093	2	C	T	0.6152	38.622	0.0021	0.0003	5.100 × 10-10
metformin	rs849142	7	C	T	0.5051	54.9143	-0.0024	0.0003	1.300 × 10-13
metformin	rs8756	12	A	C	0.5176	33.9234	0.0019	0.0003	5.700 × 10-9
metformin	rs947791	11	A	G	0.2176	34.0158	0.0023	0.0004	5.500 × 10-9
metformin	rs987237	6	G	A	0.1796	33.173	0.0024	0.0004	8.400 × 10-9
metformin	rs9957264	18	A	C	0.1665	36.4231	-0.0026	0.0004	1.600 × 10-9
